# Supplementary material for: Rapid Response System Improves Sepsis Bundle Compliances and Survival in Hospital Wards for 10 Years
Source: J Clin Med. 2021 Sep 18;10(18):4244. doi: 10.3390/jcm10184244 (PMC8466148; doi:10.3390/jcm10184244)
Supplement: Supplementary file 1 [file jcm-10-04244-s001.zip]

Archive with 2 entries (2 files):
- jcm-1366573-Table S1.pdf
- jcm-1366573-Table S2.pdf
